# Supplementary material for: Adenylate cyclase toxin of Bordetella parapertussis disrupts the epithelial barrier granting the bacterial access to the intracellular space of epithelial cells
Source: PLoS One. 2023 Nov 27;18(11):e0291331. doi: 10.1371/journal.pone.0291331 (PMC10681170; doi:10.1371/journal.pone.0291331)
Supplement: S1 File — (XLSX) [file pone.0291331.s002.xlsx]

## Sheet: S2_File
Raw data of Figure 2C
		Area with cells (% of total area)			Area deprived of cells (% of total area)
		control	Bpp	BppΔCyaA	control	Bpp	BppΔCyaA
Biological replicate 1	Technical replicate 1	97.54	34.9	95.3	2.46	65.1	4.7
	Technical replicate 2	95.7	23.4	96.1	4.3	76.6	3.9
	Technical replicate 3	98.1	15.1	96.7	1.9	84.9	3.3
Biological replicate 2	Technical replicate 1	98.2	28.23	94.99	1.8	71.77	5.01
	Technical replicate 2	97.8	29.8	96.18	2.2	70.2	3.82
	Technical replicate 3	96.4	33.3	98.93	3.6	66.7	1.07
Biological replicate 3	Technical replicate 1	97.6	29.7	98.3	2.4	70.3	1.7
	Technical replicate 2	94.8	19.6	96.5	5.2	80.4	3.5
	Technical replicate 3	98.5	32.9	94.9	1.5	67.1	5.1
