# Supplementary material for: Adenylate cyclase toxin of Bordetella parapertussis disrupts the epithelial barrier granting the bacterial access to the intracellular space of epithelial cells
Source: PLoS One. 2023 Nov 27;18(11):e0291331. doi: 10.1371/journal.pone.0291331 (PMC10681170; doi:10.1371/journal.pone.0291331)
Supplement: S2 File — (XLSX) [file pone.0291331.s003.xlsx]

## Sheet: S3_File
Raw data of Figure 3
		Bpp			BppΔCyaA
		Number of cells	Total number of cell associated bacteria	Total number of Intracellular bacteria	Number of cells	Total number of cell associated bacteria	Total number of Intracellular bacteria
Biological replicate 1	Technical replicate 1	350	555	55	432	560	1
	Technical replicate 2	450	544	41	512	587	1
	Technical replicate 3	467	409	38	397	468	0
	Technical replicate 4	389	391	34	476	533	1
Biological replicate 2	Technical replicate 1	598	491	29	366	504	0
	Technical replicate 2	467	345	27	413	501	1
	Technical replicate 3	487	669	49	481	480	0
	Technical replicate 4	371	612	54	547	379	1
