# Supplementary material for: Adenylate cyclase toxin of Bordetella parapertussis disrupts the epithelial barrier granting the bacterial access to the intracellular space of epithelial cells
Source: PLoS One. 2023 Nov 27;18(11):e0291331. doi: 10.1371/journal.pone.0291331 (PMC10681170; doi:10.1371/journal.pone.0291331)
Supplement: S3 File — (XLSX) [file pone.0291331.s004.xlsx]

## Sheet: S4_File
Raw data of Figure 4
		Outer cells			Inner cells
		Number of cells	Total number of cell-associated bacteria	Total number of internalized bacteria	Number of cells	Total number of cell-associated bacteria	Total number of internalized bacteria
Biological replicate 1	Technical replicate 1	38	281	94	14	39	4
	Technical replicate 2	25	98	56	9	19	2
	Technical replicate 3	27	183	57	10	24	3
	Technical replicate 4	16	164	57	8	22	3
	Technical replicate 5	37	482	110	15	54	5
	Technical replicate 6	18	87	43	8	15	2
Biological replicate 2	Technical replicate 1	31	102	35	6	15	2
	Technical replicate 2	29	238	76	9	32	4
	Technical replicate 3	15	173	69	9	38	5
	Technical replicate 4	14	269	97	3	7	1
	Technical replicate 5	11	229	97	3	20	2
	Technical replicate 6	59	264	144	18	32	4
Biological replicate 3	Technical replicate 1	40	271	142	30	23	3
	Technical replicate 2	46	280	116	12	22	3
	Technical replicate 3	34	311	118	7	17	2
	Technical replicate 4	26	303	98	8	23	2
	Technical replicate 5	34	225	50	5	9	1
	Technical replicate 6	34	268	54	4	8	1
