# Supplementary material for: Adenylate cyclase toxin of Bordetella parapertussis disrupts the epithelial barrier granting the bacterial access to the intracellular space of epithelial cells
Source: PLoS One. 2023 Nov 27;18(11):e0291331. doi: 10.1371/journal.pone.0291331 (PMC10681170; doi:10.1371/journal.pone.0291331)
Supplement: S4 File — (XLSX) [file pone.0291331.s005.xlsx]

## Sheet: S5_File
Raw data of Figure 5
		Wound edge			Unwounded area
		Number of cells	Total number of extracellular bacteria	Total number of intracellular bacteria	Number of cells	Total number of extracellular bacteria	Total number of intracellular bacteria
Biological replicate 1	Technical replicate 1	66	273	83	416	298	31
	Technical replicate 2	70	230	71	442	257	37
	Technical replicate 3	55	234	79	403	260	52
	Technical replicate 4	61	233	75	385	299	44
	Technical replicate 5	67	282	71	412	314	45
Biological replicate 2	Technical replicate 1	82	243	76	408	266	31
	Technical replicate 2	65	261	74	419	317	28
	Technical replicate 3	71	218	69	398	246	34
	Technical replicate 4	58	245	83	439	254	45
	Technical replicate 5	59	229	71	428	321	39
