# Supplementary material for: Adenylate cyclase toxin of Bordetella parapertussis disrupts the epithelial barrier granting the bacterial access to the intracellular space of epithelial cells
Source: PLoS One. 2023 Nov 27;18(11):e0291331. doi: 10.1371/journal.pone.0291331 (PMC10681170; doi:10.1371/journal.pone.0291331)
Supplement: S5 File — (XLSX) [file pone.0291331.s006.xlsx]

## Sheet: S6_File
Raw data of Figure 6
		7-day-old			1-day-old
		Number of cells	Total number of cell associated bacteria	Total number of Intracellular bacteria	Number of cells	Total number of cell associated bacteria	Total number of Intracellular bacteria
Biological replicate 1	Tecnical replicate 1	329	501	35	350	1448	634
	Tecnical replicate 2	381	521	53	326	1515	605
	Tecnical replicate 3	453	533	44	287	1554	621
	Tecnical replicate 4	400	423	48	257	1391	598
Biological replicate 2	Tecnical replicate 1	375	615	45	302	1564	571
	Tecnical replicate 2	480	367	32	276	1326	487
	Tecnical replicate 3	440	598	49	254	1548	589
	Tecnical replicate 4	567	675	51	299	1365	511
