# Supplementary material for: Adenylate cyclase toxin of Bordetella parapertussis disrupts the epithelial barrier granting the bacterial access to the intracellular space of epithelial cells
Source: PLoS One. 2023 Nov 27;18(11):e0291331. doi: 10.1371/journal.pone.0291331 (PMC10681170; doi:10.1371/journal.pone.0291331)
Supplement: S6 File — (XLSX) [file pone.0291331.s007.xlsx]

## Sheet: S7_File
Raw data of Figure 7
		CFU/well
		6 h	24 h	48 h
Biological replicate 1	Technical replicate 1	258000	58000	28000
	Technical replicate 2	376000	75400	23600
	Technical replicate 3	140000	68700	25000
	Technical replicate 4	380000	71200	19600
Biological replicate 2	Technical replicate 1	200000	62000	16400
	Technical replicate 2	245000	53500	29600
	Technical replicate 3	350000	82600	21200
	Technical replicate 4	225000	39200	25000
Biological replicate 3	Technical replicate 1	206000	34000	17600
	Technical replicate 2	220000	41600	13400
	Technical replicate 3	280000	72000	14000
	Technical replicate 4	320000	84000	14000
