# Supplementary material for: Adenylate cyclase toxin of Bordetella parapertussis disrupts the epithelial barrier granting the bacterial access to the intracellular space of epithelial cells
Source: PLoS One. 2023 Nov 27;18(11):e0291331. doi: 10.1371/journal.pone.0291331 (PMC10681170; doi:10.1371/journal.pone.0291331)
Supplement: S7 File — (XLSX) [file pone.0291331.s008.xlsx]

## Sheet: S8_File
Raw data of Figure 8
		5 h post-infection		24 h post-infection		48 h Ppost-infection
		Number of Intracellular bacteria	Number of bacteria colocalizing with LAMP-1	Number of Intracellular bacteria	Number of bacteria colocalizing with LAMP-1	Number of Intracellular bacteria	Number of bacteria colocalizing with LAMP-1
Biological replicate 1	Technical replicate 1	17	13	30	24	24	20
	Technical replicate 2	12	9	14	11	27	21
	Technical replicate 3	15	11	17	14	21	18
	Technical replicate 4	17	12	38	32	39	32
	Technical replicate 5	33	28	28	21	42	33
Biological replicate 2	Technical replicate 1	40	35	42	33	23	17
	Technical replicate 2	11	7	18	15	41	35
	Technical replicate 3	27	21	39	32	17	13
	Technical replicate 4	44	28	30	27	20	15
	Technical replicate 5	33	22	19	16	23	17
		5 h post-infection		24 h post-infection		48 h post-infection
		Number of Intracellular bacteria	Number of bacteria colocalizing with cathepsin D	Number of Intracellular bacteria	Number of bacteria colocalizing with cathepsin D	Number of Intracellular bacteria	Number of bacteria colocalizing with cathepsin D
Biological replicate 1	Technical replicate 1	43	1	42	1	24	0
	Technical replicate 2	49	0	41	0	29	1
	Technical replicate 3	43	0	35	0	21	0
	Technical replicate 4	38	1	37	1	44	1
	Technical replicate 5	45	0	43	1	66	1
Biological replicate 2	Technical replicate 1	41	1	40	0	48	1
	Technical replicate 2	42	0	36	1	47	1
	Technical replicate 3	41	0	40	0	21	0
	Technical replicate 4	37	1	45	1	40	0
	Technical replicate 5	33	0	32	0	73	0
