# Supplementary material for: Adenylate cyclase toxin of Bordetella parapertussis disrupts the epithelial barrier granting the bacterial access to the intracellular space of epithelial cells
Source: PLoS One. 2023 Nov 27;18(11):e0291331. doi: 10.1371/journal.pone.0291331 (PMC10681170; doi:10.1371/journal.pone.0291331)
Supplement: S8 File — (XLSX) [file pone.0291331.s009.xlsx]

## Sheet: S9_File
Raw data of Figure 9
		CFU/well
		without PB	without PB	with PB	with PB
Biological Replicate 1	Technical replicate 1	25000	15000	1	0
	Technical replicate 2	40000	15000	0	3
	Technical replicate 3	20000	25000	5	0
	Technical replicate 4	30000	35000	0	2
Biological Replicate 2	Technical replicate 1	25000	20000	0	1
	Technical replicate 2	25000	30000	1	0
	Technical replicate 3	10000	10000	0	1
	Technical replicate 4	45000	35000	4	0
Biological Replicate 3	Technical replicate 1	35000	20000	3	2
	Technical replicate 2	35000	45000	0	0
	Technical replicate 3	15000	15000	4	1
	Technical replicate 4	25000	25000	0	0
